# Supplementary material for: Cost-Effectiveness of the Pneumococcal Vaccine in the Adult Population: A Systematic Review
Source: Healthcare (Basel). 2024 Dec 9;12(23):2490. doi: 10.3390/healthcare12232490 (PMC11641157; doi:10.3390/healthcare12232490)
Supplement: Supplementary file 1 [file healthcare-12-02490-s001.zip]

Archive with 1 entries (1 files):
- healthcare-3325989-supplementary.pdf
